# Supplementary material for: High Frequency of Tumor Propagating Cells in Fusion-Positive Rhabdomyosarcoma
Source: Genes (Basel). 2021 Aug 31;12(9):1373. doi: 10.3390/genes12091373 (PMC8469567; doi:10.3390/genes12091373)
Supplement: Supplementary file 1 [file genes-12-01373-s001.zip]

Archive with 1 entries (1 files):
- genes-1318311-supplementary.pdf
